# Supplementary material for: Cancer complaints: The profile of patients from the emergency department of a Brazilian oncology teaching hospital
Source: F1000Res. 2017 Oct 31;6:1919. [Version 1] doi: 10.12688/f1000research.12632.1 (PMC6198257; doi:10.12688/f1000research.12632.1)
Supplement: Cancer patients presenting at the emergency department [file f1000research-6-13677-s0000.tgz]

Archive with 1 entries (1 files):
- de52cc0e-00fc-4f95-af8d-9ee8afa72add_De-identified_dataset_translated.xlsx
