# Supplementary material for: Cancer complaints: The profile of patients from the emergency department of a Brazilian oncology teaching hospital
Source: F1000Res. 2017 Oct 31;6:1919. [Version 1] doi: 10.12688/f1000research.12632.1 (PMC6198257; doi:10.12688/f1000research.12632.1)
Supplement: Cancer patients presenting at the emergency department [file f1000research-6-13677-s0000.tgz › de52cc0e-00fc-4f95-af8d-9ee8afa72add_De-identified_dataset_translated.xlsx]

## Sheet: Sheet1
Visit number	Date	Day of the week	Time	Gender	Age	Age at diagnosis	City-State	Health care provider	Private insurance	Category at current visit	Chief complaint current visit	Chief complaint at last visit	Primary neoplasia	Primary neoplasia	Frequency of visits	Time of last visit
1	42145	Thursday	13:40:00	M	38	38	PIRANHAS-GO	HAJ	NO	Pain	Thoracic pain	XX	GI	Esophagus	4	PRIMEIRA VEZ
2	42145	Thursday	14:10:00	F	72	72	APARECIDA DE GOIANIA-GO	HAJ	NO	CS	Asthenia	Dysphagia	GI	Esophagus	3	1M
3	42145	Thursday	14:30:00	M	59	59	GOIANIA-GO	HAJ	NO	Pain	Throat pain	XX	Head and neck	Glotis	4	PRIMEIRA VEZ
4	42145	Thursday	14:45:00	F	73	72	GOIANIA-GO	HAJ	NO	Pain	Bone pain	Bone pain	Lung	Lung	1	1D
5	42145	Thursday	15:00:00	M	68	66	PIRACANJUBA-GO	HAJ	NO	Other	Transfusion reaction	Pain	GU	Prostate	4	1A
6	42145	Thursday	15:10:00	F	57	54	RIALMA-GO	HAJ	NO	CS	Asthenia	Throat pain	Head and neck	Nasal pyramid	4	1M
7	42145	Thursday	15:50:00	F	38	37	GOIANIA-GO	HAJ	NO	GI	Vomit	XX	GU	Uterine/Cervical	4	2M
8	42145	Thursday	16:55:00	F	57	57	MINACU-GO	HAJ	NO	GI	Diarrhea	Diarrhea	Breast	Breast	3	2M
9	42145	Thursday	17:13:00	F	79	78	GOIANIA-GO	HAJ	NO	CS	Fever	Asthenia	Lung	Lung	4	4M
10	42145	Thursday	17:45:00	F	74	73	CATURAI-GO	HAJ	NO	GI	Constipation	XX	GU	Uterine/Cervical	4	PRIMEIRA VEZ
11	42145	Thursday	18:55:00	F	83	82	NOVA OLINDA-TO	HAJ	NO	GI	Diarrhea	XX	GI	Stomach	4	PRIMEIRA VEZ
12	42145	Thursday	19:40:00	M	53	53	LAGOA DO TOCANTIS-TO	HAJ	NO	Pain	Thoracic pain	Syncope	Hematologic	Lymphoma	2	1S
13	42145	Thursday	19:57:00	F	52	52	GOIANIA-GO	HAJ	NO	Pain	Abdominal pain	Abdominal pain	GU	Uterine/Cervical	1	1D
14	42145	Thursday	20:12:00	M	57	56	GOIANIA-GO	HAJ	NO	GI	Vomit	Fever	Hematologic	Multiple Myeloma	4	7D
15	42145	Thursday	20:53:00	M	73	72	PONTALINA-GO	HAJ	NO	Respiratory	Dyspnea	XX	Head and neck	Larynx	4	PRIMEIRA VEZ
16	42145	Thursday	21:20:00	M	75	75	GOIANIA-GO	HAJ	NO	Procedures	Knee arthroscentesis	Knee arthroscentesis	Skin	SC carcinoma	2	6D
17	42145	Thursday	23:10:00	M	73	69	GOIANIA-GO	HAJ	NO	Pain	Abdominal pain	Abdominal pain	GU	Prostate	1	1D
18	42145	Thursday	07:03:00	F	74	72	BREJOLANDIA-BA	HAJ	NO	Pain	Headache	Confusion / Altered mental state	GI	Colorectal	2	9D
19	42145	Thursday	07:20:00	F	50	50	CIDADE DE GOIAS-GO	HAJ	YES	Other	Pre-op assessment	Confusion / Altered mental state	CNS	Brain	2	2D
20	42145	Thursday	07:40:00	M	36	36	GOIANIA-GO	HAJ	NO	Pain	Headache	Headache	CNS	Brain	2	3D
21	42145	Thursday	07:53:00	F	58	58	TURVANIA-GO	HAJ	NO	GI	Diarrhea	Ascites	Hematologic	Leukemia	2	1 M
22	42145	Thursday	08:30:00	M	80	79	GUAPO-GO	HAJ	NO	Other	Edema	Urinary retention	GU	Bladder	3	2M
23	42145	Thursday	08:45:00	M	62	61	GOIANIA-GO	HAJ	NO	CS	Fever	Asthenia	Bone	Vertebrae	3	1M
24	42145	Thursday	09:00:00	M	57	57	SAO LUIS DE MONTES BELOS-GO	HAJ	NO	Other	Blood transfusion	Pre-op assessment	GI	Stomach	2	IS
25	42145	Thursday	09:15:00	F	55	45	GOIANIA-GO	HAJ	NO	Neuro	Confusion	Asthenia	Hematologic	Multiple Myeloma	3	1M
26	42145	Thursday	09:30:00	F	52	51	MINEIROS-GO	HAJ	NO	CS	Asthenia	Asthenia	Breast	Breast	3	20D
27	42145	Thursday	10:00:00	M	76	75	INDIARA- GO	HAJ	NO	Respiratory	Dyspnea	Abdominal pain	GU	Prostate	4	3M
28	42145	Thursday	10:20:00	M	75	74	GOIANIA-GO	HAJ	NO	GI	Vomit	Vomit	Head and neck	Oropharynx	1	1D
29	42145	Thursday	10:35:00	M	34	33	GOIANIA-GO	HAJ	NO	Respiratory	Dyspnea	Dizziness	Lung	Lung	2	15D
30	42145	Thursday	10:45:00	F	56	54	APARECIDA DE GOIANIA-GO	HAJ	NO	Pain	Limb pain	Limb pain	Breast	Breast	2	4D
31	42145	Thursday	11:05:00	M	63	63	ARAGUAPAZ-GO	HAJ	NO	Pain	Abdominal pain	Abdominal pain	GU	Penis	2	6D
32	42145	Thursday	11:20:00	M	54	52	JUSSARA-GO	HAJ	NO	Pain	Abdominal pain	Abdominal pain	Unknown	Unknown	2	10D
33	42145	Thursday	11:50:00	M	45	37	ORIZONA-GO	HAJ	NO	CS	Asthenia	XX	Head and neck	Thyroid	4	0
34	42145	Thursday	12:10:00	M	53	46	ORIZONA-GO	HAJ	NO	Neuro	Syncope	XX	GI	Colorectal	4	0
35	42145	Thursday	12:30:00	F	46	44	AGUA BOA-MT	HAJ	NO	CS	Asthenia	Diffuse pain	Skin	Melanoma	4	2M
36	42146	Friday	11:10:00	F	73	69	GOIANIA-GO	HAJ	NO	Respiratory	Cough	XX	Hematologic	Lymphoma	4	3A
37	42146	Friday	12:52:00	F	55	55	GOIANIA-GO	HAJ	NO	Other	Lipothimia	Vulvar pain	Other	Lipoma	4	14A
38	42146	Friday	14:37:00	M	62	61	SAO DOMINGOS-PA	HAJ	NO	CS	Asthenia	Asthenia	GI	Esophagus	1	1D
39	42146	Friday	16:15:00	M	56	56	GOIANIA-GO	HAJ	NO	Pain	Throat pain	XX	GU	Uterine/Cervical	4	PRIMEIRA VEZ
40	42146	Friday	18:08:00	M	82	79	GOIANIA-GO	HAJ	NO	Other	CT scan	Hemmorhage	Other	Sebaceous carcinoma	3	1M
41	42146	Friday	18:23:00	M	76	74	URUANA-GO	HAJ	NO	Pain	Thoracic pain	Asthenia	Head and neck	Parotid	3	1M
42	42146	Friday	19:01:00	F	XX	XX	XX	XX	XX	XX	XX	XX	XX	XX	XX	XX
43	42146	Friday	19:09:00	F	15	12	GOIANIA-GO	HAJ	NO	Pain	Diffuse pain	Routine visit	Skin	Melanoma	4	1S
44	42146	Friday	20:11:00	F	58	57	GOIANIA-GO	HAJ	NO	Pain	Thoracic pain	Pain	Breast	Breast	4	3M
45	42146	Friday	20:51:00	M	67	57	MINEIROS-GO	HAJ	NO	Respiratory	Dyspnea	Dyspnea	Lung	Lung	3	1M
46	42146	Friday	21:20:00	M	77	66	ABADIANIA-GO	HAJ/ANAPOLIS	NO	Pain	Eye pain	XX	Skin	Melanoma	4	PRIMEIRA VEZ
47	42146	Friday	22:47:00	F	35	24	GOIANIA-GO	HAJ	NO	Other	Tetanic contractions	Tetanic contractions	Head and neck	Thyroid	3	1M
48	42147	Saturday	01:00:00	F	52	50	SENADOR CANEDO-GO	HAJ	NO	Pain	Abdominal pain	XX	Breast	Breast	4	0
49	42147	Saturday	06:00:00	F	52	52	GOIANIA-GO	HAJ	NO	Pain	Abdominal pain	Abdominal pain	GU	Uterine/Cervical	1	1D
50	42147	Saturday	07:00:00	M	62	62	GOIANIA-GO	HAJ	YES	Respiratory	Dyspnea	XX	Head and neck	Throat	4	0
51	42147	Saturday	07:15:00	M	73	70	GOIANIA-GO	HAJ	NO	Pain	Abdominal pain	Abdominal pain	GU	Prostate	1	1D
52	42147	Saturday	07:30:00	M	42	40	APARECIDA DE GOIANIA-GO	HAJ	NO	Pain	Diffuse pain	Abdominal pain	GI	Colorectal	1	2D
53	42147	Saturday	09:00:00	M	70	68	GOIANIA-GO	HAJ	NO	Pain	Limb pain	Limb pain	GU	Bladder	1	3D
54	42147	Saturday	10:00:00	F	33	33	APARECIDA DE GOIANIA-GO	HAJ	NO	Wounds	Skin papules	Skin papules	Breast	Breast	3	1M
55	42147	Saturday	11:00:00	M	67	66	GOIANIA-GO	HAJ	NO	Tubes and catheters	G-tube obstruction	Fever	GI	Esophagus	3	1M
56	42147	Saturday	11:15:00	M	80	79	GUAPO-GO	HAJ	NO	Pain	Thoracic pain	Lower extremity edema	GU	Bladder	1	2D
57	42147	Saturday	11:30:00	F	54	54	QUIRINOPOLIS-GO	HAJ	NO	Pain	Thoracic pain	XX	Breast	Breast	4	0
58	42147	Saturday	12:00:00	M	44	43	GOIANIRA-GO	HAJ	NO	Pain	Epigastric pain	Epigastric pain	GI	Stomach	2	1S
59	42147	Saturday	12:16:00	F	42	41	GOIANIA-GO	HAJ	NO	Other	Minor suture-related problem	XX	Head and neck	Parotid	4	PRIMEIRA VEZ
60	42147	Saturday	12:38:00	F	63	63	GOIANIA-GO	HAJ	NO	Pain	Headache	Seizure	Head and neck	Larynx	3	3D
61	42147	Saturday	12:46:00	F	54	54	GOIANIA-GO	HAJ	NO	GI	Constipation	Constipation	Lung	Lung	3	1M
62	42147	Saturday	13:32:00	F	66	65	GOIANIA-GO	HAJ	NO	Respiratory	Dyspnea	Seizure	CNS	Brain	3	20D
63	42147	Saturday	14:10:00	F	52	40	APARECIDA DE GOIANIA-GO	HAJ	NO	GU	Vaginal bleeding	Vaginal bleeding	GU	Uterine/Cervical	4	1M
64	42147	Saturday	14:18:00	M	89	89	GOIANIA-GO	HAJ	NO	Respiratory	Dyspnea	XX	Head and neck	Larynx	4	PRIMEIRA VEZ
65	42147	Saturday	14:55:00	F	51	46	GOIANIA-GO	HAJ	NO	Pain	Abdominal pain	XX	Breast	Breast	2	1S
66	42147	Saturday	15:00:00	F	65	63	GOIANIA-GO	HAJ	NO	CS	Asthenia	Asthenia	GI	Liver	3	1M
67	42147	Saturday	15:12:00	F	75	74	GOIANIA-GO	HAJ	NO	Procedures	Breast drainage	Cough	Breast	Breast	4	1S
68	42147	Saturday	16:20:00	F	29	27	GOIANIA-GO	HAJ	NO	Pain	Thoracic pain	XX	Breast	Breast	4	PRIMEIRA VEZ
69	42147	Saturday	16:33:00	F	42	31	BOM JESUS DE GOIAS-GO	HAJ	NO	GU	Anuria	Anuria	GU	Uterine/Cervical	2	1S
70	42147	Saturday	18:15:00	F	44	44	GOIANIA-GO	HAJ	YES	CS	Asthenia	Ascites	GU	Ovarian	2	4D
71	42147	Saturday	18:27:00	M	46	45	CAVALCANTE-GO	HAJ	NO	Other	Bleeding	Drain exchange	Head and neck	Larynx	3	1D
72	42147	Saturday	18:32:00	F	48	48	GOIANIA-GO	HAJ	NO	GI	Vomit	Vomit	Breast	Breast	3	1M
73	42147	Saturday	18:38:00	F	79	78	GOIANIA-GO	HAJ	NO	Pain	Headache	Headache	GI	Pancreas	4	3M
74	42147	Saturday	18:43:00	F	36	35	GOIANIA-GO	HAJ	NO	GI	Constipation	Diffuse pain	Breast	Breast	2	4D
75	42147	Saturday	19:00:00	F	XX	XX	XX	HAJ	NO	Pain	Back pain	XX	XX	XX	XX	XX
76	42147	Saturday	19:19:00	F	XX	XX	XX	HAJ	NO	XX	XX	XX	XX	XX	XX	XX
77	42147	Saturday	19:30:00	F	XX	XX	XX	HAJ	NO	XX	XX	XX	XX	XX	XX	XX
78	42147	Saturday	19:50:00	M	49	49	PARAISO DO TOCANTINS-TO	HAJ	YES	Tubes and catheters	Drain exchange	Drain exchange	GI	Esophagus	3	25D
79	42147	Saturday	22:52:00	M	63	63	APARECIDA DE GOIANIA-GO	HAJ	NO	GI	Vomit	XX	CNS	Brain	4	PRIMEIRA VEZ
80	42147	Saturday	23:53:00	F	54	54	QUIRINOPOLIS-GO	HAJ	NO	Pain	Abdominal pain	XX	Lung	Lung	4	PRIMEIRA VEZ
81	42148	Sunday	12:55:00	F	63	62	ADELANDIA-GO	HAJ	NO	Pain	Abdominal pain	Suture dehiscence	GI	Esophagus	4	1S
82	42148	Sunday	14:01:00	M	72	71	GOIANIA-GO	HAJ	NO	Pain	Anal pain	XX	GU	Prostate	4	PRIMEIRA VEZ
83	42148	Sunday	14:13:00	M	54	52	GOIANIA-GO	HAJ	NO	Pain	Throat pain	Throat pain	Head and neck	Larynx	4	1M
84	42148	Sunday	14:31:00	M	42	41	APARECIDA DE GOIANIA-GO	HAJ	NO	Pain	Anal pain	Anal pain	GI	Colorectal	2	1D
85	42148	Sunday	14:42:00	F	49	49	GOIANIA-GO	HAJ	NO	GI	Vomit	Vomit	GU	Uterine/Cervical	3	1M
86	42148	Sunday	15:34:00	F	32	31	GOIANIA-GO	HAJ	NO	Other	Breast bleeding	Hemmorhage	Breast	Breast	4	1M
87	42148	Sunday	15:53:00	M	65	65	GOIANIA-GO	HAJ	YES	Wounds	Dressing change	Seroma	Skin	Melanoma	4	2S
88	42148	Sunday	00:00:00	F	36	35	GOIANIA-GO	HAJ	NO	Pain	Abdominal pain	Diffuse pain	Breast	Breast	2	10D
89	42148	Sunday	10:05:00	M	87	86	GOIANIA-GO	HAJ	NO	Pain	Limb pain	Limb pain	Skin	Melanoma	2	2S
90	42148	Sunday	10:47:00	M	67	65	GOIANIA-GO	HAJ	NO	Pain	Back pain	Back pain	GI	Colorectal	3	1M
91	42148	Sunday	10:56:00	F	77	64	PIRACANJUBA-GO	HAJ	NO	Respiratory	Dyspnea	Limb pain	Breast	Breast	4	PRIMEIRA VEZ
92	42148	Sunday	12:29:00	F	75	74	GOIANIA-GO	HAJ	NO	Procedures	Breast drainage	Breast drainage	Breast	Breast	4	1D
93	42148	Sunday	15:55:00	F	67	35	GOIANIA-GO	HAJ	YES	CS	Asthenia	XX	Breast	Breast	4	PRIMEIRA VEZ
94	42148	Sunday	18:12:00	F	51	45	GOIANIA-GO	HAJ	NO	Other	Hypotension	Nausea	Breast	Breast	2	1S
95	42148	Sunday	18:16:00	F	42	31	BOM JESUS DE GOIAS-GO	HAJ	NO	Pain	Back pain	Anuria	GU	Uterine/Cervical	2	1D
96	42149	Monday	02:10:00	M	59	59	ACREUNA-GO	HAJ	NO	CS	Asthenia	Asthenia	Unknown	Unknown	3	3S
97	42149	Monday	02:05:00	F	52	52	GOIANIA-GO	HAJ	NO	Pain	Abdominal pain	Abdominal pain	GU	Uterine/Cervical	1	1D
98	42149	Monday	06:00:00	M	62	62	GOIANIA-GO	HAJ	NO	Pain	Abdominal pain	Abdominal pain	GI	Esophagus	2	4D
99	42149	Monday	06:05:00	M	57	57	GOIANIA-GO	HAJ	YES	Other	Tetanic contractions	XX	Head and neck	Thyroid	4	PRIMEIRA VEZ
100	42149	Monday	14:36:00	F	31	30	GOIANIA-GO	HAJ	NO	Pain	Back pain	Back pain	GU	Uterine/Cervical	4	1S
101	42149	Monday	14:47:00	F	42	42	APARECIDA DE GOIANIA-GO	HAJ	NO	Procedures	Paracentesis	Paracentesis	GU	Ovarian	3	11D
102	42149	Monday	14:51:00	M	78	78	ITAPURANGA-GO	HAJ	NO	Pain	Limb pain	XX	GI	Colorectal	4	PRIMEIRA VEZ
103	42149	Monday	15:25:00	M	58	48	MORRO AGUDO-GO	HAJ	NO	Other	Scrotal bleeding	Suprapubic pain	GU	Penis	4	3M
104	42149	Monday	15:41:00	M	64	63	GOIANIA-GO	HAJ	NO	CS	Asthenia	Asthenia	Head and neck	Pharynx	4	3M
105	42149	Monday	15:52:00	F	68	64	CATALAO-GO	HAJ	NO	Tubes and catheters	Vaginal catheter exchange	Pelvic pain	GU	Uterine/Cervical	3	15D
106	42149	Monday	16:23:00	F	54	40	QUIRINOPOLIS-GO	HAJ	NO	Pain	Thoracic pain	Thoracic pain	GU	Uterine/Cervical	4	2D
107	42149	Monday	16:58:00	F	62	61	GOIANIA-GO	HAJ	NO	Pain	Back pain	Back pain	Breast	Breast	4	1M
108	42149	Monday	17:14:00	M	52	52	URUANA-GO	HAJ	NO	CS	Fever	Facial pain	Head and neck	Tongue	2	1S
109	42149	Monday	17:25:00	F	59	59	GOIANIA-GO	HAJ	NO	GI	Vomit	Vomit	GU	Uterine/Cervical	4	40D
110	42149	Monday	17:41:00	M	32	32	APARECIDA DE GOIANIA-GO	HAJ	NO	Pain	Back pain	Back pain	GI	Colorectal	2	8D
111	42149	Monday	17:55:00	M	67	66	GOIANIA-GO	HAJ	NO	CS	Fever	XX	GI	Stomach	4	PRIMEIRA VEZ
112	42149	Monday	17:59:00	F	72	72	ANAPOLIS-GO	HAJ	NO	Other	Elective admission for surgery	XX	GU	Renal	4	PRIMEIRA VEZ
113	42149	Monday	20:50:00	M	51	50	BELA VISTA DE GOIAS-GO	HAJ	NO	CS	Fever	XX	GI	Pancreas	4	0
114	42149	Monday	21:10:00	M	64	63	GOIANIA-GO	HAJ	NO	Wounds	Wound erythema	Abdominal pain	GI	Colorectal	2	1S
115	42149	Monday	23:30:00	M	79	79	PARAUNA-GO	HAJ	NO	Pain	Abdominal pain	XX	GI	Colorectal	4	0
116	42149	Monday	23:45:00	F	69	65	GOIANIA-GO	HAJ	NO	CS	Asthenia	XX	GU	Uterine/Cervical	4	0
117	42149	Monday	23:59:00	M	61	60	CIRILANDIA-GO	HAJ	NO	Other	Tremor	XX	CNS	Spinal cord	4	0
118	42150	Tuesday	09:12:00	M	62	62	GOIANIA-GO	HAJ	NO	Respiratory	Dyspnea	Nasogastric tube placement	GI	Liver	3	4D
119	42150	Tuesday	10:06:00	F	61	61	GOIANIA-GO	HAJ	NO	Respiratory	Dyspnea	Dyspnea	Breast	Breast	3	2S
120	42150	Tuesday	11:04:00	M	81	77	FAZENDA NOVA-GO	HAJ	NO	GU	Dysuria	Dysuria	GI	Colorectal	4	2A
121	42150	Tuesday	11:12:00	F	59	57	APARECIDA DE GOIANIA-GO	HAJ	NO	Pain	Limb pain	XX	GU	Uterine/Cervical	4	PRIMEIRA VEZ
122	42150	Tuesday	11:32:00	M	54	53	GOIANIA-GO	HAJ	NO	Pain	Abdominal pain	Abdominal pain	Hematologic	Lymphoma	2	1S
123	42150	Tuesday	11:40:00	F	68	68	JUSSARA-GO	HAJ	NO	Pain	Abdominal pain	Epigastric pain	Lung	Lung	3	30D
124	42150	Tuesday	11:50:00	F	79	78	GOIANIA-GO	HAJ	NO	CS	Fever	Fever	Lung	Lung	4	1S
125	42150	Tuesday	12:48:00	F	52	52	GOIANIA-GO	HAJ	NO	Pain	Abdominal pain	Abdominal pain	GU	Uterine/Cervical	1	1D
126	42150	Tuesday	13:02:00	M	60	60	ARAGARCAS-GO	HAJ	NO	Pain	Abdominal pain	XX	GI	Esophagus	4	PRIMEIRA VEZ
127	42150	Tuesday	13:10:00	M	42	41	APARECIDA DE GOIANIA-GO	HAJ	NO	Pain	Abdominal pain	Abdominal pain	GI	Colorectal	1	2D
128	42150	Tuesday	13:21:00	M	52	52	ALOANDIA-GO	HAJ	NO	Wounds	Surgical wound erythema	XX	Head and neck	Lip	4	PRIMEIRA VEZ
129	42150	Tuesday	21:52:00	F	46	44	GOIANIA-GO	HAJ	NO	Pain	Hip pain	XX	GU	Uterine/Cervical	4	PRIMEIRA VEZ
130	42150	Tuesday	13:32:00	M	73	73	GOIANIA-GO	HAJ	NO	Pain	Abdominal pain	Abdominal pain	GI	Stomach	4	1S
131	42150	Tuesday	01:15:00	F	35	33	APARECIDA DE GOIANIA-GO	HAJ	NO	Respiratory	Dyspnea	Pain	Head and neck	Tongue	2	5D
132	42150	Tuesday	14:45:00	F	67	67	GOIANIA-GO	HAJ	NO	CS	Asthenia	Asthenia	Hematologic	Lymphoma	2	3D
133	42150	Tuesday	15:00:00	M	66	66	ITUMBIARA-GO	HAJ	NO	Pain	Abdominal pain	Abdominal pain	GI	Liver	2	12D
134	42150	Tuesday	15:35:00	F	50	50	GOIANIA-GO	HAJ	NO	Wounds	Surgical wound erythema	XX	GU	Ovarian	4	0
135	42150	Tuesday	16:00:00	F	73	70	GOIANIA-GO	HAJ	NO	CS	Fever	XX	Breast	Breast	4	0
136	42150	Tuesday	16:50:00	M	45	45	GOIANIA-GO	HAJ	NO	Tubes and catheters	G-tube obstruction	XX	GI	Esophagus	4	0
137	42150	Tuesday	18:00:00	M	79	75	APARECIDA DE GOIANIA-GO	HAJ	YES	Pain	Epigastric pain	Epigastric pain	GI	Stomach	3	1M
138	42150	Tuesday	18:45:00	F	65	65	APARECIDA DE GOIANIA-GO	HAJ	NO	Pain	Throat pain	Asthenia	GI	Colorectal	2	5D
139	42150	Tuesday	19:00:00	F	50	35	SANTA HELENA-GO	HAJ	NO	Pain	Back pain	XX	Breast	Breast	4	PRIMEIRA VEZ
140	42150	Tuesday	19:11:00	M	70	68	GOIANIA-GO	HAJ	NO	Pain	Limb pain	Limb pain	Bone	Vertebrae	2	1S
141	42150	Tuesday	20:17:00	F	52	51	APARECIDA DE GOIANIA-GO	HC/HAJ	NO	CS	Fever	XX	Breast	Breast	4	PRIMEIRA VEZ
142	42150	Tuesday	20:23:00	M	52	51	PIRES DO RIO-GO	HAJ	NO	Pain	Epigastric pain	XX	GI	Stomach	4	PRIMEIRA VEZ
143	42150	Tuesday	20:52:00	F	62	57	GOIANIA-GO	HAJ	NO	Neuro	Paralysis	Other	Bone	Vertebrae	4	4A
144	42150	Tuesday	21:28:00	F	81	81	APARECIDA DE GOIANIA-GO	HAJ	NO	Pain	Limb pain	XX	Breast	Breast	4	PRIMEIRA VEZ
145	42150	Tuesday	22:00:00	M	83	79	GOIANIA-GO	HAJ	NO	CS	Anorexia	Anorexia	Head and neck	Larynx	2	1D
146	42150	Tuesday	22:34:00	M	60	60	GOIANIA-GO	HAJ	NO	Pain	Back pain	Back pain	GU	Prostate	4	8D
147	42150	Tuesday	22:39:00	F	55	55	ACREUNA-GO	HAJ	NO	Pain	Back pain	XX	Bone	Vertebrae	4	PRIMEIRA VEZ
148	42150	Tuesday	23:22:00	M	62	62	GOIANIA-GO	HAJ	NO	CS	Fever	Fever	GI	Esophagus	4	1M
149	42151	Wednesday	09:30:00	M	63	63	ITAPURANGA-GO	HAJ	NO	CS	Asthenia	Asthenia	Head and neck	Ethmoidal cells	4	1M
150	42151	Wednesday	09:40:00	M	78	78	ITAPURANGA-GO	HAJ	NO	Other	Death	XX	GI	Colorectal	4	PRIMEIRA VEZ
151	42151	Wednesday	10:00:00	M	64	64	GOIANIA-GO	HAJ	NO	Pain	Tongue pain	XX	Head and neck	Tongue	4	PRIMEIRA VEZ
152	42151	Wednesday	11:00:00	M	73	72	PONTALINA-GO	HAJ	NO	Wounds	Dressing change	Dyspnea	Head and neck	Larynx	4	6D
153	42151	Wednesday	12:55:00	F	65	65	GOIANIA-GO	HAJ	NO	Respiratory	Dyspnea	Dyspnea	Lung	Lung	3	10D
154	42151	Wednesday	04:36:00	F	59	56	GOIANIA-GO	HAJ	NO	Pain	Abdominal pain	Abdominal pain	GU	Uterine/Cervical	2	6D
155	42151	Wednesday	06:50:00	M	68	63	GOIANIA-GO	HAJ	NO	GI	Hematemesis	Hematemesis	Head and neck	Pharynx	3	1S
156	42151	Wednesday	21:48:00	F	52	52	GOIANIA-GO	HAJ	NO	Pain	Abdominal pain	Abdominal pain	GU	Uterine/Cervical	1	1D
157	42151	Wednesday	14:00:00	F	54	40	QUIRINOPOLIS-GO	HAJ	NO	Pain	Thoracic pain	Thoracic pain	GU	Uterine/Cervical	2	4D
158	42151	Wednesday	14:30:00	M	64	64	APARECIDA DE GOIANIA-GO	HAJ	NO	Tubes and catheters	G-tube obstruction	Epigastric pain	XX	XX	1	1D
159	42151	Wednesday	15:30:00	M	70	69	GOIANIA-GO	HAJ	NO	Wounds	Dressing	Asthenia	Lung	Lung	2	3D
160	42151	Wednesday	16:00:00	M	61	59	JI-PARANA-RO	HAJ	YES	GI	Hematochezia	XX	GU	Prostate	4	XX
161	42151	Wednesday	16:15:00	M	46	44	CAVALCANTE-GO	HAJ	NO	Wounds	Dressing change	Wound bleeding	Head and neck	Larynx	2	4D
162	42151	Wednesday	16:45:00	M	63	61	PIRES DO RIO-GO	HAJ	NO	Pain	Abdominal pain	Abdominal pain	GI	Liver	3	1M
163	42151	Wednesday	17:00:00	F	44	61	GOIANIA-GO	HAJ	NO	CS	Asthenia	Asthenia	GI	Colorectal	2	6D
164	42151	Wednesday	17:15:00	F	51	51	GOIANIA-GO	HAJ	NO	GU	Vaginal bleeding	Asthenia	GU	Uterine/Cervical	2	5D
165	42151	Wednesday	17:25:00	M	10	10	SANTA HELENA-GO	HAJ	NO	Other	Blood transfusion	Blood transfusion	Hematologic	Aplastic anemia	4	2M
166	42151	Wednesday	18:00:00	F	63	62	ADELANDIA-GO	HAJ	NO	Pain	Abdominal pain	Abdominal pain	GI	Esophagus	2	4D
167	42151	Wednesday	18:30:00	F	55	55	ACREUNA-GO	HAJ	NO	Respiratory	Dyspnea	XX	Bone	Vertebrae	1	1D
168	42151	Wednesday	19:39:00	F	49	XX	GOIANIA-GO	HAJ	NO	CS	Asthenia	Abdominal pain	GU	Uterine/Cervical	3	3D
169	42151	Wednesday	19:46:00	F	35	35	SAO LUIS DE MONTES BELOS-GO	HAJ	NO	Pain	Abdominal pain	XX	GU	Uterine/Cervical	4	PRIMEIRA VEZ
170	42151	Wednesday	19:51:00	M	80	74	PALMEIRAS-GO	HAJ	NO	CS	Anorexia	XX	GU	Prostate	4	PRIMEIRA VEZ
171	42151	Wednesday	20:17:00	F	67	63	SAO MIGUEL DO ARAGUAIA-GO	HAJ	NO	Pain	Abdominal pain	XX	GU	Uterine/Cervical	4	PRIMEIRA VEZ
172	42152	Thursday	10:30:00	F	51	43	GOIANIA-GO	HAJ	YES	Respiratory	Dyspnea	Dyspnea	Breast	Breast	2	3D
173	42152	Thursday	12:00:00	F	49	48	GOIANIA-GO	HAJ	NO	Pain	Limb pain	Limb pain	Breast	Breast	4	1M
174	42152	Thursday	12:10:00	M	70	69	GOIANIA-GO	HAJ	NO	Other	Fall	Constipation	Lung	Lung	3	3D
175	42152	Thursday	13:30:00	M	67	66	GOIANIA-GO	HAJ	NO	Pain	Abdominal pain	XX	GI	Colorectal	3	6D
176	42152	Thursday	13:40:00	M	42	36	APARECIDA DE GOIANIA-GO	HAJ	NO	CS	Fever	Dyspnea	Hematologic	Lymphoma	3	1M
177	42152	Thursday	15:00:00	XX	78	74	GOIANIA-GO	HAJ	NO	GI	Hematochezia	Hematochezia	Hematologic	Lymphoma	3	3S
178	42152	Thursday	16:30:00	M	56	54	APARECIDA DE GOIANIA-GO	HAJ	NO	Respiratory	Dyspnea	XX	GU	Prostate	4	PRIMEIRA VEZ
179	42152	Thursday	16:50:00	M	67	62	APARECIDA DE GOIANIA-GO	HAJ	NO	CS	Fever	Constipation	GU	Prostate	4	1A
180	42152	Thursday	18:00:00	M	46	45	TRINDADE-GO	HAJ	NO	Pain	Abdominal pain	XX	GI	Colorectal	4	PRIMEIRA VEZ
181	42152	Thursday	18:05:00	F	70	70	SAO MIGUEL DO ARAGUAIA-GO	HAJ	NO	Tubes and catheters	NG-tube exchange	Asthenia	Head and neck	Oropharynx	4	2S
182	42152	Thursday	18:20:00	M	66	55	SENADOR CANEDO-GO	HAJ	NO	CS	Anorexia	Asthenia	GI	Colorectal	4	3A
183	42152	Thursday	18:30:00	F	32	31	APARECIDA DE GOIANIA-GO	HAJ	NO	Pain	Back pain	XX	Hematologic	Lymphoma	4	PRIMEIRA VEZ
184	42152	Thursday	18:55:00	F	43	43	BELA VISTA DE GOIAS-GO	HAJ	NO	GU	Vaginal bleeding	Vaginal bleeding	GU	Uterine/Cervical	3	2S
185	42152	Thursday	18:57:00	M	72	71	GOIANIA-GO	HAJ	NO	Pain	Abdominal pain	XX	Other	Lyposarcoma	4	PRIMEIRA VEZ
186	42152	Thursday	10:00:00	F	75	75	GOIANIA-GO	HAJ	NO	GI	Ascites	Ascites	GU	Ovarian	3	2S
187	42152	Thursday	10:05:00	M	71	71	GOIANIA-GO	HAJ	NO	Pain	Back pain	XX	Hematologic	Lymphoma	4	PRIMEIRA VEZ
188	42152	Thursday	10:17:00	M	57	57	PIRANHAS-GO	HAJ	NO	Pain	Limb pain	Dyspnea	Lung	Lung	4	6D
189	42152	Thursday	10:30:00	M	57	57	GOIANIA-GO	HAJ	NO	Pain	Thoracic pain	XX	GI	Pancreas	4	PRIMEIRA VEZ
190	42152	Thursday	10:51:00	F	100	99	MORRINHOS-GO	HAJ	NO	GI	Vomit	Nasogastric tube placement	GI	Colorectal	3	15D
191	42152	Thursday	11:00:00	M	33	XX	APARECIDA DE GOIANIA-GO	HAJ	NO	Pain	Limb pain	Limb pain	CNS	Pinealoblastoma	2	8D
192	42152	Thursday	11:10:00	F	74	74	GOIANIA-GO	HAJ	NO	GI	Ascites	Ascites	GI	Peritoneum	3	15D
193	42152	Thursday	11:25:00	M	68	68	JARAGUA-GO	HAJ	NO	CS	Asthenia	Asthenia	Head and neck	Mouth	4	2M
194	42152	Thursday	11:37:00	M	75	74	GOIANIA-GO	HAJ	NO	GI	Diarrhea	Vomit	Head and neck	Mouth	1	7D
195	42152	Thursday	11:45:00	M	64	63	URUACU-GO	HAJ	NO	CS	Asthenia	Malaise	Skin	Skin	4	3M
196	42152	Thursday	11:45:00	F	74	74	ITAGUARI-GO	HAJ	NO	Pain	Throat pain	XX	Head and neck	Supra-glotis	4	PRIMEIRA VEZ
197	42152	Thursday	12:00:00	M	55	55	APARECIDA DE GOIANIA-GO	HAJ	NO	Respiratory	Dyspnea	XX	GU	Prostate	4	PRIMEIRA VEZ
198	42152	Thursday	12:00:00	M	67	65	GOIANIA-GO	HAJ	NO	Pain	Abdominal pain	Abdominal pain	GI	Colorectal	3	5D
199	42152	Thursday	21:04:00	M	79	79	GOIANIA-GO	HAJ	NO	Pain	Thoracic pain	XX	Lung	Lung	4	0
200	42152	Thursday	21:55:00	F	35	33	LONDRES	LONDRES/HAJ	NO	CS	Anorexia	Pain	Head and neck	Tongue	4	1S
201	42152	Thursday	19:40:00	F	64	63	GOIANIA-GO	HAJ	NO	CS	Anorexia	Anorexia	GU	Uterine/Cervical	3	22D
202	42153	Friday	10:00:00	M	53	53	GOIANIA-GO	HAJ	NO	CS	Fever	XX	Head and neck	Rhinopharynx	3	2S
203	42153	Friday	11:30:00	F	67	67	ITAPURANGA-GO	HAJ	NO	CS	Asthenia	Asthenia	GI	Stomach	3	1S
204	42153	Friday	12:45:00	F	62	61	ITABERAI-GO	HAJ	NO	Tubes and catheters	G-tube assessment, post-surgical	G-tube assessment, post-surgical	GI	Esophagus	2	4D
205	42153	Friday	14:44:00	F	47	47	GOIANIA-GO	HAJ	NO	GU	Vaginal bleeding	XX	GU	Uterine/Cervical	4	PRIMEIRA VEZ
206	42153	Friday	14:48:00	M	62	62	SAO DOMINGOS-PA	HAJ	NO	Pain	Epigastric pain	Epigastric pain	GI	Esophagus	2	1S
207	42153	Friday	14:52:00	M	79	79	GOIANIA-GO	HAJ	NO	Pain	Thoracic pain	XX	GI	Gallbladder	4	PRIMEIRA VEZ
208	42153	Friday	15:14:00	M	45	45	MOSSAMEDES-GO	HAJ	NO	Pain	Epigastric pain	Other	GI	Esophagus	3	1S
209	42153	Friday	15:22:00	F	36	35	GOIANIA-GO	HAJ	NO	Pain	Abdominal pain	Abdominal pain	Breast	Breast	2	1S
210	42153	Friday	15:41:00	F	46	46	APARECIDA DE GOIANIA-GO	HAJ	NO	Pain	Headache	XX	Skin	Melanoma	4	PRIMEIRA VEZ
211	42153	Friday	00:04:00	M	19	17	GOIANIA-GO	HAJ	NO	Pain	Headache	Headache	Head and neck	Rhinopharynx	4	1A
212	42153	Friday	01:10:00	F	38	37	GOIANIA-GO	HAJ	NO	Pain	Abdominal pain	Vomit	GU	Uterine/Cervical	1	1D
213	42153	Friday	17:20:00	F	57	56	GOIANIA-GO	HAJ	NO	GI	Vomit	Vomit	GU	Uterine/Cervical	2	1S
214	42153	Friday	17:50:00	F	53	53	GOIANIA-GO	HAJ	NO	Pain	Abdominal pain	Abdominal pain	GU	Uterine/Cervical	2	1D
215	42153	Friday	18:30:00	F	XX	XX	PORTO NACIONAL-TO	HAJ	NO	Pain	Hip pain	XX	GU	Uterine/Cervical	4	XX
216	42153	Friday	20:18:00	F	46	45	PORTO NACIONAL-TO	HAJ	NO	Pain	Abdominal pain	Abdominal pain	GU	Uterine/Cervical	4	3D
217	42153	Friday	20:50:00	F	70	70	GOIANIA-GO	HAJ	YES	GI	Vomit	Vomit	GU	Vagina	4	1M
218	42153	Friday	21:20:00	M	69	68	GOIANIA-GO	HAJ	NO	GI	Hematochezia	XX	GU	Prostate	4	PRIMEIRA VEZ
219	42154	Saturday	16:10:00	F	35	33	LONDRES	LONDRES	NO	GI	Dysphagia	Mouth pain	Head and neck	Tongue	1	1D
220	42154	Saturday	19:30:00	M	65	65	GOIANIA-GO	HAJ	NO	CS	Fever	Fever	GI	Colorectal	4	1M
221	42154	Saturday	19:40:00	M	65	65	GOIANIA-GO	HAJ	NO	CS	Fever	XX	Lung	Lung	4	PRIMEIRA VEZ
222	42154	Saturday	20:20:00	F	56	56	GOIANIA-GO	HAJ	NO	Pain	Throat pain	XX	Head and neck	Thyroid	4	PRIMEIRA VEZ
223	42154	Saturday	20:50:00	M	42	41	IMPERATRIZ-MA	HAJ	NO	Respiratory	Cough	Hypoglycemia	Hematologic	Myelofibrosis	4	4M
224	42154	Saturday	22:50:00	F	32	28	GOIANIA-GO	HAJ	NO	CS	Malaise	Abdominal pain	Hematologic	Lymphoma	4	1A
225	42154	Saturday	22:50:00	F	51	51	BREJOLANDIA-BA	HAJ	NO	GI	Diarrhea	XX	GU	Uterine/Cervical	4	PRIMEIRA VEZ
226	42154	Saturday	23:05:00	F	78	77	APARECIDA DE GOIANIA-GO	HAJ	NO	Pain	Abdominal pain	Abdominal pain	GU	Ovarian	2	1D
227	42154	Saturday	23:35:00	F	69	68	SAO MIGUEL DO ARAGUAIA-GO	HAJ	NO	Pain	Bone pain	Bone pain	Lung	Lung	2	1S
228	42154	Saturday	00:15:00	F	78	78	APARECIDA DE GOIANIA-GO	HAJ	NO	Pain	Abdominal pain	XX	GU	Ovarian	4	PRIMEIRA VEZ
229	42154	Saturday	05:30:00	F	52	52	GOIANIA-GO	HAJ	NO	Pain	Abdominal pain	Pain	GU	Uterine/Cervical	1	1D
230	42154	Saturday	05:45:00	M	77		GOIANIA-GO	HAJ	NO	Other	Death	XX	GU	Prostate
231	42154	Saturday	07:15:00	M	44	41	GOIANIA-GO	HAJ	NO	Respiratory	Dyspnea	Dyspnea	Lung	Lung	2	1S
232	42154	Saturday	08:50:00	M	66	66	CAMPOS BELOS-GO	HAJ	YES	GI	Vomit	Blood transfusion	Head and neck	Oropharynx	2	1S
233	42154	Saturday	09:00:00	F	62	60	GOIANIA-GO	HAJ	NO	Pain	Back pain	XX	GU	Uterine/Cervical	4	0
234	42154	Saturday	10:30:00	F	61	60	ARAGARCA-GO	HAJ	NO	CS	Fever	XX	Breast	Breast	4	0
235	42154	Saturday	13:00:00	M	85	64	ALEXANIA-GO	HAJ	NO	GU	Urinary frequency	XX	GU	Prostate	4	1A
236	42154	Saturday	13:38:00	F	74	74	GOIANIA-GO	HAJ	NO	Neuro	Syncope	Asthenia	Head and neck	Glotis	3	1M
237	42154	Saturday	15:00:00	F	62	57	APARECIDA DE GOIANIA-GO	HAJ	NO	Pain	Abdominal pain	Abdominal pain	Other	Adrenal	2	1S
238	42154	Saturday	15:05:00	M	75	66	GOIANESIA-GO	HC/HAJ	NO	Pain	Abdominal pain	XX	Head and neck	Larynx	4	1A
239	42154	Saturday	15:40:00	M	79	79	GOIANIA-GO	HAJ	NO	Pain	Abdominal pain	Dyspnea	GI	Gallbladder	4	1D
240	42154	Saturday	16:45:00	M	61	58	GOIANIA-GO	HAJ	NO	Pain	Diffuse pain	Hemorrhage	GU	Prostate	3	2S
241	42154	Saturday	17:00:00	F	50	48	GOIANIA-GO	HAJ	NO	CS	Asthenia	Asthenia	GU	Renal	3	4S
242	42154	Saturday	17:15:00	M	48	47	GOIANIA-GO	HAJ	NO	CS	Anorexia	Asthenia	Head and neck	Oropharynx	4	1M
243	42154	Saturday	17:20:00	M	59	59	FORMOSA-GO	HAJ	NO	Pain	Diffuse pain	Diffuse pain	Lung	Lung	2	1D
244	42154	Saturday	18:37:00	M	65	65	GOIANIA-GO	HAJ	NO	CS	Fever	Fever	GI	Colorectal	4	1M
245	42155	Sunday	00:37:00	M	46	44	CAVALCANTE-GO	HAJ	NO	Respiratory	Hemoptysis	Hemoptysis	Head and neck	Larynx	2	4D
246	42155	Sunday	01:50:00	F	73	73	GOIANIA-GO	HAJ	NO	Pain	Bone pain	Bone pain	Lung	Lung	2	1S
247	42155	Sunday	05:15:00	F	45	43	APARECIDA DE GOIANIA-GO	HAJ	NO	Pain	Back pain	Other	Breast	Breast	4	1M
248	42155	Sunday	14:25:00	XX	XX	XX	XX	HAJ	XX	XX	XX	XX	XX	XX	XX	XX
249	42155	Sunday	14:55:00	M	55	54	GOIANIA-GO	HAJ	NO	CS	Asthenia	Neck pain	Head and neck	Pharynx	4	15D
250	42155	Sunday	15:28:00	F	51	50	GOIANIA-GO	HAJ	NO	Respiratory	Dyspnea	Dyspnea	Lung	Lung	4	1M
251	42155	Sunday	15:32:00	F	40	40	PIRANHAS-GO	HAJ	NO	CS	Asthenia	Vaginal bleeding	GU	Uterine/Cervical	4	20D
252	42155	Sunday	17:05:00	F	78	78	APARECIDA DE GOIANIA-GO	HAJ	NO	Pain	Abdominal pain	Abdominal pain	GU	Ovarian	4	1D
253	42155	Sunday	17:59:00	F	48	48	GOIANIA-GO	HAJ	NO	CS	Fever	Vomit	Hematologic	Lymphoma	4	2M
254	42155	Sunday	18:22:00	M	19	17	GOIANIA-GO	HAJ	NO	Pain	Headache	Facial pain	Head and neck	Rhinopharynx	4	3D
255	42155	Sunday	07:35:00	F	72	72	GOIANIA-GO	HAJ	NO	Pain	Thoracic pain	Thoracic pain	GU	Uterine/Cervical	2	2D
256	42155	Sunday	09:00:00	M	76	62	GOIANIA-GO	HAJ	NO	GU	Anuria	Asthenia	Head and neck	Parotid	2	13D
257	42155	Sunday	10:00:00	M	71	71	GOIANIA-GO	HAJ	NO	Respiratory	Dyspnea	Back pain	Hematologic	Lymphoma	4	3D
258	42155	Sunday	10:20:00	F	36	36	IPAMERI-GO	HAJ	NO	Wounds	Dressing change	XX	Other	Sarcoma	4	PRIMEIRA VEZ
259	42155	Sunday	10:35:00	F	67	60	SANTANA-BA	HAJ	NO	Neuro	Dizziness	Headache	Breast	Breast	4	1A
260	42155	Sunday	11:00:00	M	52	XX	JARAGUA-GO	HAJ	NO	Tubes and catheters	NG-tube exchange	NG-tube exchange	GU	Uterine/Cervical	4	2M
261	42155	Sunday	11:50:00	F	52	52	GOIANIA-GO	HAJ	NO	Pain	Abdominal pain	Abdominal pain	GU	Uterine/Cervical	1	1D
262	42155	Sunday	12:00:00	M	63	63	GOIANIA-GO	HAJ	NO	Wounds	Dressing change	Penile pain	GU	Penis	3	11D
263	42155	Sunday	18:45:00	F	44	27	GOIANIA-GO	HAJ	NO	CS	Fever	Seizure	Breast	Breast	4	1A
264	42155	Sunday	19:18:00	M	50	50	SENADOR CANEDO-GO	HAJ	NO	GI	Constipation	Abdominal pain	GI	Stomach	4	20D
265	42155	Sunday	19:50:00	M	52	51	GOIANIA-GO	HAJ	NO	Tubes and catheters	T-tube exchange	Dyspnea	Head and neck	Oropharynx	4	2M
266	42155	Sunday	20:10:00	F	57	57	ORIZONA-GO	HAJ	NO	CS	Fever	XX	GI	Esophagus	4	PRIMEIRA VEZ
267	42155	Sunday	20:20:00	M	75	75	GOIANIA-GO	HAJ	NO	Procedures	Knee arthroscentesis	Knee arthroscentesis	Other	Sarcoma	2	7D
268	42155	Sunday	21:05:00	F	51	51	GOIANIA-GO	HAJ	NO	GI	Vomit	Vomit	GU	Uterine/Cervical	4	1D
269	42155	Sunday	21:21:00	M	79	75	GOIANIA-GO	HAJ	NO	Respiratory	Dyspnea	XX	Hematologic	Lymphoma	3	3D
270	42155	Sunday	22:07:00	M	76	65	GOIANIA-GO	HAJ	NO	Respiratory	Dyspnea	Dyspnea	Head and neck	Palate	4	5D
271	42155	Sunday	23:00:00	F	XX	XX	XX	HAJ	YES	XX	XX	XX	XX	XX	XX	XX
272	42155	Sunday	23:00:00	F	XX	XX	XX	HAJ	NO	Respiratory	Dyspnea	XX	Breast	Breast	XX	XX
273	42156	Monday	08:50:00	M	52	51	INHUMAS-GO	HAJ	NO	Pain	Abdominal pain	Abdominal pain	GI	Pancreas	4	1M
274	42156	Monday	10:10:00	F	50	50	BELA VISTA DE GOIAS-GO	HAJ	NO	GI	Vomit	Bone pain	Lung	Lung	4	3S
275	42156	Monday	11:00:00	M	58	38	SENADOR CANEDO-GO	HAJ	NO	Respiratory	Dyspnea	XX	Other	Sarcoma	4	PRIMEIRA VEZ
276	42156	Monday	11:20:00	F	75	75	GOIANIA-GO	HAJ	NO	Tubes and catheters	Urinary catheter exchange	Urinary retention	GU	Urethra	3	1M
277	42156	Monday	11:20:00	F	69	68	SAO MIGUEL DO ARAGUAIA-GO	HAJ	NO	Pain	Abdominal pain	Abdominal pain	Lung	Lung	1	2D
															1 = daily	D = day
															2 = weekly	S = week
															3 = monthly	M = month
															4 = less than once a month	PRIMEIRA VEZ = first visit

## Sheet: Sheet2
Visit number	Date	Day of the week	Time	Gender	Age	Age at diagnosis	City-State	Health care provider	Private insurance	Category at current visit	Chief complaint current visit	Chief complaint at last visit	Primary neoplasia	Primary neoplasia	Frequency of visits	Time of last visit
